# Supplementary material for: Local progress towards achieving the End TB targets in Ethiopia: a geospatial analysis
Source: Int J Epidemiol. 2025 Sep 4;54(5):dyaf157. doi: 10.1093/ije/dyaf157 (PMC12410925; doi:10.1093/ije/dyaf157)
Supplement: dyaf157_Supplementary_Data [file dyaf157_supplementary_data.zip]

Archive with 2 entries (2 files):
- ije-2024-12-2024-File008.docx
- ije-2024-12-2024-File007.docx
